# Supplementary material for: Data on optimization of the Karun-4 hydropower reservoir operation using evolutionary algorithms
Source: Data Brief. 2020 Jan 8;29:105048. doi: 10.1016/j.dib.2019.105048 (PMC6965708; doi:10.1016/j.dib.2019.105048)
Supplement: Multimedia component 1 [file mmc1.xlsx]

## Sheet: Raw Data
				2009-2010												2010-2011												2011-2012												2012-2013
			Unit	October	November	December	January	February	March	April	May	June	July	August	September	October	November	December	January	February	March	April	May	June	July	August	September	October	November	December	January	February	March	April	May	June	July	August	September	October	November	December	January	February	March	April	May	June	July
	Precipitation		mm	0	0	0	0	0	0	0	0	0	0	0	0	0	0	0	0	0	0	0	0	0	0	0	0	0	2	0	0	0	0	0	0	0	0	0	0	3	38	0	0	0	23	0	0	0	0
	Precipitation from the beginning of the year		mm	0	0	0	0	0	0	0	0	0	0	0	0	0	0	0	0	0	0	0	0	0	0	0	0	0	2	2	2	2	2	2	2	2	2	2	2	3	41	41	41	41	64	64	64	64	64
	Total volume	Inflow	MCM	0	0	0	0	0	0	610.848	604.454	269.741	168.848	141.739	126.403	110.033	116.82	126.649	141.618	212.933	619.597	557.434	454.352	246.62	161.395	123.155	109.486	101.286	250.178	182.503	161.802	250.987	294.944	564.546	383.072	245.239	165.481	129.951	111.828	102.332	133.402	287.626	392.616	373.334	528.422	566.75	427.079	275.78	176.045
	Average discharge		m3/s	0	0	0	0	0	0	228.065	225.677	100.71	63.041	52.919	47.193	42.451	45.069	48.861	54.637	82.15	239.042	208.122	169.636	92.077	60.258	45.981	40.877	39.076	96.519	70.41	62.424	96.831	113.79	210.777	143.023	91.562	61.784	48.518	41.752	39.48	51.467	110.967	151.472	144.033	203.867	211.6	159.453	102.964	65.728
	from the beginning of the year		MCM	0	0	0	0	0	0	610.848	1215.3	1485.04	1653.89	1795.63	1922.03	110.033	226.853	353.502	495.12	708.053	1327.65	1885.08	2339.44	2586.06	2747.45	2870.61	2980.09	101.286	351.464	533.967	695.769	946.756	1241.7	1806.25	2189.32	2434.56	2600.04	2729.99	2841.82	102.332	235.734	523.36	915.976	1289.31	1817.73	2384.48	2811.56	3087.34	3263.39
	Outflow of turbine	Outflow	MCM	0	0	0	0	0	0	0	0	0	0	0	0	0	0	129.722	233.818	9.782	299.433	367.978	344.044	253.186	214.687	618.842	41.701	38.778	33.256	277.075	324.995	230.713	222.802	161.087	328.101	244.243	201.628	531.035	31.134	213.879	204.795	161.15	249.269	307.941	485.328	362.809	369.759	261.625	317.207
	Outflow of evaporation		MCM	0	0	0	0	0	0	0	0	0	0	0	0	0	0	0	0	0	0	0	0	0	0	0	0	5.8089	1.9735	1.3773	1.3453	1.5525	2.6398	3.2684	5.3421	10.159	11.5178	10.3916	9.208	6.3403	2.2938	0.8249	0.949	1.7092	2.3011	3.2407	4.2144	9.4407	12.0022
	Total release		MCM	0	0	0	0	0	0	0	54.54	0	0	0	0	79.545	104.735	129.722	370.03	9.782	351.703	367.978	344.044	253.186	214.687	618.842	41.701	44.5869	35.2295	278.452	326.341	232.266	225.442	164.355	333.443	254.402	213.146	541.427	40.342	220.219	207.089	161.975	250.219	309.65	487.629	355.781	373.973	271.066	329.209
	Total volume at the end of the month		MCM							512.02	1048.31	1295.07	1465.62	1590.52	1700.72	1721.88	1711.06	1693.1	1419.3	1586.94	1840.66	2020.86	2114.91	2107.79	2037.94	1518.1	1577.7	1634.87	1834.64	1747.75	1576.75	1615.58	1689.8	2074.39	2121.26	2107.47	2059	1652.8	1719.42	1600.39	1524.35	1642.71	1783.83	1850.5	1884.8	2099.77	2156.91	2164.45	2018.04
	Useful volume		MCM							-892.98	-356.694	-109.928	60.62	185.516	295.724	316.88	306.056	288.098	14.295	181.941	435.664	615.86	709.915	702.79	632.94	113.1	172.698	229.87	429.64	342.75	171.75	210.58	284.8	669.39	716.26	702.47	654	247.8	314.42	195.39	119.35	237.71	378.83	445.5	479.8	694.77	751.911	759.446	613.04
	Dead volume		MCM	1405	1405	1405	1405	1405	1405	1405	1405	1405	1405	1405	1405	1405	1405	1405	1405	1405	1405	1405	1405	1405	1405	1405	1405	1405	1405	1405	1405	1405	1405	1405	1405	1405	1405	1405	1405	1405	1405	1405	1405	1405	1405	1405	1405	1405	1405
	Water level		m							942.35	976.83	989.36	997.1	1002.46	1006.94	1007.8	1007.36	1006.63	996.65	1003.93	1014.04	1020.67	1023.99	1023.74	1021.28	1001	1003.54	1005.92	1013.81	1010.45	1003.5	1005.12	1008.15	1022.57	1024.21	1023.73	1022.03	1006.65	1009.33	1004.49	1001.27	1006.24	1011.86	1014.41	1015.7	1023.46	1025.44	1025.7	1020.57
	Reservoir area		km2							12.7778	18.5536	21.0494	22.6923	23.9398	25.0866	25.3068	25.1942	25.0073	22.2086	23.8629	26.3527	27.9625	28.7457	28.687	28.1076	23.1965	23.7732	24.331	26.296	25.442	23.764	24.143	24.913	28.413	28.798	28.685	28.286	24.522	25.175	23.994	23.257	24.414	25.813	26.443	26.756	28.621	29.0927	29.155	27.939
	Evaporation		mm	0	0	0	0	0	0	0	0	0	0	0	0	0	0	0	0	0	0	0	0	0	0	0	0	351.2	127	91.8	89	90	142	159.5	238	458.5	532	528.5	508.5	372.5	155	59.5	59.5	90	114.5	152	188	418	549
	Energy generation		Mwh	0	0	0	0	0	0	0	0	0	0	0	0	0	0	0	0	0	0	0	0	0	0	0	0	13746	13854	117233	133513	94071	91186	69596	143509	104105	82271	222819	11808	85575	82457	64035	99698	129346	210779	159882	164257	116280	141025
	Number of days of the month		Day	30	30	30	30	30	29	31	31	31	31	31	31	30	30	30	30	30	29	31	31	31	31	31	31	30	30	30	30	30	29	31	31	31	31	31	31	30	30	30	30	30	29	31	31	31	31
[truncated: 74 more columns]

## Sheet: Input Data
	2010-2011												2011-2012												2012-2013												2013-2014												2014-2015
	October	November	December	January	February	March	April	May	June	July	August	September	October	November	December	January	February	March	April	May	June	July	August	September	October	November	December	January	February	March	April	May	June	July	August	September	October	November	December	January	February	March	April	May	June	July	August	September	October
Inflow (MCM)	110.033	116.82	126.649	141.618	212.933	619.597	557.434	454.352	246.62	161.395	123.155	109.486	101.286	250.178	182.503	161.802	250.987	294.944	564.546	383.072	245.239	165.481	129.951	111.828	102.332	133.402	287.626	392.616	373.334	528.422	566.75	427.079	275.78	176.045	166.545	109.395	107.46	121.866	295.943	186.535	247.776	568.619	692.75	467.68	266.41	174.75	139.15	114.27	108.27
Actual storage (MCM)	316.88	306.056	288.098	14.295	181.941	435.664	615.86	709.915	702.79	632.94	113.1	172.698	229.87	429.64	342.75	171.75	210.58	284.8	669.39	716.26	702.47	654	247.8	314.42	195.39	119.35	237.71	378.83	445.5	479.8	694.77	751.911	759.446	613.04	402.5	254.94	319.44	129.55	169.86	205.52	48.49	367.57	605.47	723.79	439.12	186.95	76.9301	150.7	219.74
Evaporation (mm)	158.4	77.9	55.2	49.9	64.4	80.7	131.1	165.8	238.3	253.3	259.8	208.2	351.2	127	91.8	89	90	142	159.5	238	458.5	532	528.5	508.5	372.5	155	59.5	59.5	90	114.5	152	188	418	549	580	490	393	147	69	45	65	104	138	267	453	575	572	474	358
Precipitation (mm)	0	0	0	0	0	0	0	0	0	0	0	0	0	2	0	0	0	0	0	0	0	0	0	0	3	38	0	0	0	23	0	0	0	0	0	0	0	0	0	0	0	0	0	0	0	0	0	0	0
Actual release (MCM)	0	0	129.722	233.818	9.782	299.433	367.978	344.044	253.186	214.687	618.842	41.701	38.778	33.256	277.075	324.995	230.713	222.802	161.087	328.101	244.243	201.628	531.035	31.134	213.879	204.795	161.15	249.269	307.941	485.328	362.809	369.759	261.625	317.207	327.647	252.897	35.8776	307.456	250.662	146.64	401.587	246.438	452.019	343.432	541.423	415.966	239.28	32.5187	33.3075
[truncated: 59 more columns]

## Sheet: convergence Rate
	Iteration	1	2	3	4	5	6	7	8	9	10	11	12	13	14	15	16	17	18	19	20	21	22	23	24	25	26	27	28	29	30	31	32	33	34	35	36	37	38	39	40	41	42	43	44	45	46	47	48
	MSA	21.1748	21.1748	21.1748	21.1748	21.1748	21.1748	21.1748	21.1748	20.6905	20.6905	20.6905	19.6556	19.6556	19.6556	19.2036	18.8322	16.5531	16.5531	16.5531	16.5531	16.5531	16.5531	15.5204	14.9297	14.9297	14.9297	14.7173	14.1931	14.1931	13.8905	13.6707	13.2691	12.8431	12.5687	12.4653	11.5042	11.5042	11.3086	11.0296	10.7099	10.5678	10.5678	10.5036	10.5036	10.3912	10.1199	10.0039	9.69025
	GA	7.84101e+10	6.32676e+10	4.29023e+10	3.3644e+10	2.7183e+10	2.40569e+10	1.55704e+10	1.21134e+10	1.21134e+10	5.60045e+09	4.92829e+09	2.33887e+09	1.79403e+09	1.11421e+09	1.11421e+09	1.11421e+09	8.54504e+08	5.89022e+08	5.27386e+08	3.54499e+08	1.51369e+08	9.14326e+07	9.01047e+07	3.22511e+07	5.4568e+06	5.07447e+06	177578	177578	177578	177578	4631.05	28.7642	23.424	23.424	23.424	21.066	21.066	21.066	21.066	21.066	21.066	21.066	19.6253	19.6253	19.3067	19.3067	17.1425	17.1425
	PSO	1.0719e+11	1.0719e+11	1.0719e+11	9.74684e+10	8.79784e+10	8.39751e+10	7.73773e+10	6.14815e+10	4.51839e+10	4.11591e+10	3.59696e+10	2.78121e+10	2.24256e+10	2.04743e+10	2.04743e+10	1.80973e+10	1.56451e+10	1.5217e+10	1.35372e+10	1.14115e+10	8.41038e+09	4.67585e+09	2.66978e+09	2.51836e+09	2.51836e+09	2.39477e+09	1.92559e+09	1.42288e+09	1.25632e+09	1.21275e+09	8.46312e+08	3.77342e+08	1.34121e+08	8.86885e+07	5.86396e+07	3.45024e+07	2.68172e+07	2.04689e+07	2.01743e+07	2.01743e+07	1.6821e+07	9.87261e+06	8.78062e+06	4e+06	4e+06	3.97896e+06	1.88537e+06	59968.8
[truncated: 952 more columns]

## Sheet: Water Release
		2010-2011												2011-2012												2012-2013												2013-2014
		October	November	December	January	February	March	April	May	June	July	August	September	October	November	December	January	February	March	April	May	June	July	August	September	October	November	December	January	February	March	April	May	June	July	August	September	October	November	December	January	February	March	April	May	June	July	August	September
	MSA	163.292	194.165	197.971	201.531	208.504	218.189	324.788	193.551	157.336	272.518	245.38	176.139	181.869	215.081	196.177	187.963	264.546	230.09	212.642	167.685	334.446	162.905	185.333	170.623	314.813	300.978	313.046	298.942	217.359	238.782	178.334	456.166	179.661	157.066	164.659	275.758	174.415	178.416	189.69	549.238	239.4	408.05	301.926	319.763	344.882	164.312	163.965	166.927
	GA	133.504	192.74	196.787	233.647	206.195	222.113	194.747	273.208	255.868	159.994	227.301	203.107	227.451	217.379	327.02	208.543	196.583	237.013	222.375	190.542	201.504	180.786	192.208	256.172	208.133	210.395	205.731	206.796	398.975	513.587	443.797	366.949	228.61	168.872	224.851	206.633	404.813	200.03	214.355	235.447	304.363	275.014	467.193	345.156	178.792	218.178	188.898	216.798
	PSO	191.249	194.295	192.018	179.434	206.311	211.527	539.469	180.223	164.64	160.719	170.367	170.966	219.331	220.286	200.539	186.127	214.453	542.722	212.479	230.304	161.684	183.759	175.236	162.768	184.679	211.85	465.562	271.379	259.913	387.195	414.685	279.403	166.893	195.319	161.128	233.476	175.064	181.549	292.023	305.972	264.356	700.435	230.121	176.119	314.064	383.766	172.772	196.117
	Actual release	0	0	129.722	233.818	9.782	299.433	367.978	344.044	253.186	214.687	618.842	41.701	38.778	33.256	277.075	324.995	230.713	222.802	161.087	328.101	244.243	201.628	531.035	31.134	213.879	204.795	161.15	249.269	307.941	485.328	362.809	369.759	261.625	317.207	327.647	252.897	35.8776	307.456	250.662	146.64	401.587	246.438	452.019	343.432	541.423	415.966	239.28	32.5187
[truncated: 60 more columns]

## Sheet: Water Storage
		2010-2011												2011-2012												2012-2013												2013-2014
		October	November	December	January	February	March	April	May	June	July	August	September	October	November	December	January	February	March	April	May	June	July	August	September	October	November	December	January	February	March	April	May	June	July	August	September	October	November	December	January	February	March	April	May	June	July	August	September
	MSA	1721.88	1664.81	1585.63	1513.03	1452	1455.01	1854.64	2084	2279	2279	2160.61	2031.21	1959.05	1869.37	1901.27	1885.27	1856.85	1841.04	1902.35	2250.19	2279	2176.63	2164.45	2094.47	2021.94	1799.62	1628.23	1601.42	1693.72	1847.55	2134.32	2279	2244.52	2279	2279	2264.24	2083.88	2006.34	1945.93	2050.41	1686.51	1693.34	1851.43	2238.79	2279	2187.52	2181.96	2141.25
	GA	1721.88	1694.6	1616.82	1545.4	1452.24	1457.56	1853.27	2212.67	2279	2262.91	2257.08	2145.53	2046.2	1910.69	1940.25	1793.37	1744.44	1796.66	1851.1	2189.28	2279	2279	2248.42	2171.15	2012.73	1897.12	1816.19	1896.62	2080.93	2052.86	2064.65	2183.53	2238.44	2273.77	2265.21	2190.34	2079.44	1771.53	1689.77	1769.72	1719.71	1661.56	1952.71	2174.7	2279	2279	2219.07	2153.23
	PSO	1721.88	1636.86	1557.56	1490.93	1452	1457.21	1863.5	1878.17	2148.11	2223.54	2217.08	2162.57	2095.34	1967.8	1994.4	1973.96	1947.32	1981.53	1730.05	2078.28	2224.65	2279	2245.45	2185.17	2120.08	2027.59	1945.04	1765.57	1885.36	1996.51	2134.73	2279	2279	2279	2243.97	2232.93	2095	2016.78	1953.23	1955.36	1834.76	1816.56	1682.17	2141.52	2279	2218.34	1993.16	1944.57
	Actual storage	1721.88	1711.06	1693.1	1419.3	1586.94	1840.66	2020.86	2114.91	2107.79	2037.94	1518.1	1577.7	1634.87	1834.64	1747.75	1576.75	1615.58	1689.8	2074.39	2121.26	2107.47	2059	1652.8	1719.42	1600.39	1524.35	1642.71	1783.83	1850.5	1884.8	2099.77	2156.91	2164.45	2018.04	1807.5	1659.94	1724.44	1534.55	1574.86	1610.52	1453.49	1772.57	2010.47	2128.79	1844.12	1591.95	1481.93	1555.7
[truncated: 60 more columns]
