# Supplementary material for: Data on optimization of the Karun-4 hydropower reservoir operation using evolutionary algorithms
Source: Data Brief. 2020 Jan 8;29:105048. doi: 10.1016/j.dib.2019.105048 (PMC6965708; doi:10.1016/j.dib.2019.105048)
Supplement: Multimedia component 3 [file mmc3.xml]

<?xml version="1.0" encoding="utf-8" standalone="no"?>
<data>
  <datasets>
    <author>sharifi3010@gmail.com;msharifi@scu.ac.ir</author>
    <type>0</type>
    <dataset>
      <value>6</value>
      <reason>Other (please explain)</reason>
      <comments>I have submitted my raw data as a supplementary data file along with my manuscript. also, uploaded my research data to the data repository, Mendeley Data.</comments>
    </dataset>
  </datasets>
</data>
